# Supplementary material for: Adverse Events in 1406 Patients Receiving 13,780 Cycles of Azacitidine within the Austrian Registry of Hypomethylating Agents—A Prospective Cohort Study of the AGMT Study-Group
Source: Cancers (Basel). 2022 May 17;14(10):2459. doi: 10.3390/cancers14102459 (PMC9140081; doi:10.3390/cancers14102459)
Supplement: Supplementary file 1 [file cancers-14-02459-s001.zip]

Archive with 1 entries (1 files):
- cancers-1688279-supplementary.pdf
